# Supplementary material for: Clinical effect and safety of continuous renal replacement therapy in the treatment of neonatal sepsis-related acute kidney injury
Source: BMC Nephrol. 2020 Jul 18;21:286. doi: 10.1186/s12882-020-01945-z (PMC7368639; doi:10.1186/s12882-020-01945-z)
Supplement: Supplementary file 1 — Additional file 1. [file 12882_2020_1945_MOESM1_ESM.xlsx]

## Sheet: Sheet1
General data of 12 cases of sepsis-related AKI neonates
Case	Gestational age (weeks)	Birth weight (g)	Delivery mode	Apgar score	Diagnosis	Postnatal age when CRRT initiated (d)	Hypotension before CRRT	CRRT mode	CRRT duration (h)	Blood flow (ml/kg/min)	Replacement fluid rate (ml/kg/h)	Dialysis fluid rate (ml/kg/h)	Heparin dose (lowest,highest) (U/kg/h)	Filters lifespan (d)	Respiratory support	Complications	Hospital stay (d)	outcome
1	38	3500	SVD	5'-8'	Sepsis, AKI	5	No	CVVHDF	96	5	25	15	15, 30	7	NCPAP	No	15	Discharge to home
2	39+1	2850	C-section	9'-9'	Sepsis, AKI, MODS	3	Yes	CVVHDF	80	5	30	20	20, 25	7	CMV	Thrombocytopenia	7	Deceased (parents required to withdraw treatment)
3	40	4000	C-section	6'-9'	Sepsis, AKI	2	No	CVVHDF	58	5	28	15	10, 30	7	RA	Thrombocytopenia	18	Discharge to home
4	35+4	2350	SVD	8'-9'	Sepsis, AKI	21	Yes	CVVHDF	78	4	20	20	15, 25	7	CMV	No	20	Discharge to home
5	38+3	2700	SVD	9'-10'	Sepsis, AKI	7	No	CVVHDF	85	5	25	25	10, 35	7	NCPAP	No	25	Discharge to home
6	39+3	3000	C-section	9'-10'	Sepsis, AKI	15	No	CVVHDF	110	5	26	15	15, 30	7	CMV	Hypotension	30	Discharge to home
7	33+4	2250	SVD	8'-10'	Sepsis, AKI	10	No	CVVHDF	72	3	30	20	10, 40	7	RA	No	35	Discharge to home
8	37+3	2600	C-section	9'-10'	Sepsis, AKI	2	No	CVVHDF	90	5	20	20	10, 35	3	CMV	Obstruction	18	Discharge to home
9	38+6	2800	C-section	7'-9'	Sepsis, AKI	22	Yes	CVVHDF	49	5	25	15	15, 35	7	CMV	No	20	Discharge to home
10	39+2	3350	C-section	9'-10'	Sepsis, AKI	16	No	CVVHDF	62	4	28	25	10, 40	7	NCPAP	No	24	Discharge to home
11	38+4	3700	SVD	7'-8'	Sepsis, AKI	5	No	CVVHDF	60	5	25	15	15, 38	7	RA	No	29	Discharge to home
12	40+1	3600	C-section	9'-10'	Sepsis, AKI	10	No	CVVHDF	75	5	20	20	10, 35	7	NCPAP	No	23	Discharge to home
SVD: spontaneous vaginal delivery; CVVHDF:continuous veno-venous hemodialysis filtration; MODS: multiple organ dysfunction; AKI acute kidney injury; CMV: conventional mechanical ventilation; NCPAP:nasal continuous positive airway pressure; RA: room air
